# Supplementary material for: Proof by synthesis of Tobacco mosaic virus
Source: Genome Biol. 2014 Apr 30;15(5):R67. doi: 10.1186/gb-2014-15-5-r67 (PMC4072989; doi:10.1186/gb-2014-15-5-r67)
Supplement: Additional file 1: Table S1 — Oligonucleotide sequences used for constructing synthetic viral genomes and the sequences of the assembled DNA constructs of the synthetic viral genomes. [file gb-2014-15-5-r67-S1.xls]

## Sheet: Sheet1
Oligonucleotide sequences used for constructing synthetic viral genomes and assembled viral genome sequences.
Name	Sequence
Ampoligo Xho 1F	ccatctcgagtaaaacgacggccagtgagc
Ampoligo 1 F	TTGTAAAACGACGGCCAG
Ampoligo 1 R	TTCACCTTGGGCCTGCGG
Ampoligo 2 F	TTGAAGAGTTTAACGCTCGTG
Ampoligo 2 R	ATATGCTCGTCCCTTGAACA
Ampoligo 3 F	CGGGAATTTTGCATCGCA
Ampoligo 3 R	TGCCTGATTGCTGCATCG
Ampoligo 4 F	TTCCAGACAATGCGACAT
Ampoligo 4 R	TTAAGAGTACTCTCTGATGCAAAAG
Ampoligo 5 F	ACAAGTTGACCTTTTCTTTTGC
Ampoligo 5 R	gtaatgccatgcgtcttcc
Ampoligo 6 F	CAGTTTTATACTGCAATGGAAGAC
Ampoligo 6 R	atgtaagagctttcgcctg
Ampoligo 7 F	CTTAACCACATTCGAACATACC
Ampoligo 7 R	gaaatctcatcccacacatg
Ampoligo 8 F	GTTCGAAAACGGTGTGCC
Ampoligo 8 R	CTCTGAAAGTGCATTGTACATCA
Ampoligo 9 F	GATGGAAGAAACGGAAGTGA
Ampoligo 9 R	AGGTAACTACCAAAGCACCTTC
Ampoligo 10 F	gatcaagagaaggcttcagaa
Ampoligo 10 R	AAGTTTTTCATTTGCTGAACTTT
Ampoligo 11 F	TGTACACGGGTCCGATTA
Ampoligo 11 R	CTCATCATATTCCAAAAGCG
Ampoligo 12 F	CGCGAGGAAGTATCATGT
Ampoligo 12 R	CTAAAATTAGATCTTCATCAAAATTA
Ampoligo 13 F	ATTCTTTCCAGGGTTAATTTTG
Ampoligo 13 R	TATGCAATTTCGCACAATG
Ampoligo 14 F	TTAATTTTCTTGTGGCGATG
Ampoligo 14 R	TCCGCCGACCATCTCCTG
Ampoligo 15 F	TTCGGTTAAAAAGTCTGTTTCG
Ampoligo 15 R	TTGACAATGCGACCAAAAC
Ampoligo 16 F	GCCGCCGTGATCAATCCG
Ampoligo 16 R	TCCATAACAACAGTGTAGTACTTGA
Ampoligo 17 F	GGCACACCTGTTCGCTCA
Ampoligo 17 R	ATCAAAATTATTCATCATGGTGC
Ampoligo 18 F	GTGTCTCCCAGGCAACAG
Ampoligo 18 R	CAATATCAATGATGCCAGACA
Ampoligo 19 F	AACTTTAACGCACCCGAGTT
Ampoligo 19 R	TGCTTGGGTTGTGCTTTAAT
Ampoligo 20 F	TTGATCAGTACAGACACATGATTA
Ampoligo 20 R	GACATCCATCGGCACATGA
Ampoligo 21 F	TTTCTTCGGAGATCTCGACA
Ampoligo 21 R	CAGTGTTTCCAATGAACGTC
Ampoligo 22 F	AGAAAGAGCGGGGACGTC
Ampoligo 22 R	ATGCATCCTCTGTCGTGAT
Ampoligo 23 F	TTTGCGGAAGATATGTAATACATC
Ampoligo 23 R	ATCAGACAAATACTTCACCAGACT
Ampoligo 24 F	TTCGTTTGTTTATAAAAGTCTGG
Ampoligo 24 R	ACTATCAATAAGCTTAACTCCTTTAAGA
Ampoligo 25 F	AGAGGTGAACCTTCTTAAAGGAGT
Ampoligo 25 R	GCCAGACGTTTTTCATCG
Ampoligo 26 F	TATGCTATAACCACCCAGGA
Ampoligo 26 R	CGAAACTTTGCAAGCCTG
Ampoligo 27 F	TGGAAGATGTCCCTATGTCG
Ampoligo 27 R	ACAAGAACACGAACTGAGATGG
Ampoligo 28 F	TCTTACAGTATCACTACTCCATCTCAG
Ampoligo 28 R	AATGCACCTAACAGTGCTGT
Ampoligo ToMV 28R	aaagcccccagcaacgcagt
Ampoligo BSMV 28 R	cggttaagctctatatcacg
Ampoligo 29 F	CGGTATTAGACCCGCTAGTCA
Ampoligo ToMV 29F	cagttttagatcctctaattactgc
Ampoligo BSMV 29 F	cggatcagccgcacaacaat
Ampoligo 29 R	ACCTCAAGTTGCAGGACCA
Ampoligo 30 F	TTCTGGTTTGGTTTGGACC
Ampoligo 30 R	gtacctgggcccctaccg
Ampoligo 30 R Kpnlengthen	agctatgggtacctgggccccta
1Oligo aF	TTGTAAAACGACGGCCAGTGAGCGCGtaatacgactcactatagtatttttacaacaattaccaacaacaacaaaca
1Oligo bR	gtggtagctgtctgtgtgtatgccattgtaattgtaaatagtaattgtaatgttgtttgttgtttgttgttgttggtaat
1Oligo cF	tacacacagacagctaccacatcagctttgctggacactgtccgaggaaacaactccttggtcaatgatctagcaaagcg
1Oligo dR	ttcaccttgggcctgcggtcacgagcgttaaactcttcaaccgctgtgtcgtaaagacgacgctttgctagatcattgac
2Oligo aF	ttgaagagtttaacgctcgtgaccgcaggcccaaggtgaacttttcaaaagtaataagcgaggagcagacgcttattgct
2Oligo bR	cgaatgcacggcattttgcgtgttataaaatgtaatttggaattctggatacgcccgggtagcaataagcgtctgctcct
2Oligo cF	cgcaaaatgccgtgcattcgcttgcaggtggattgcgatctttagaactggaatatctgatgatgcaaattccctacgga
2Oligo dR	atatgctcgtcccttgaacagatgcgatgcaaaattcccgcctatgtcataagtcaatgatccgtagggaatttgcatca
3Oligo aF	cgggaattttgcatcgcatctgttcaagggacgagcatatgtacactgctgcatgcccaacctggacgttcgagacatca
3Oligo bR	cccctctctctagcctagaaaggtatagttcaatactgtctttctggccttcgtgccgcatgatgtctcgaacgtccagg
3Oligo cF	ttctaggctagagagaggggggaaaacagtccccaacttccaaaaggaagcatttgacagatacgcagaaattcctgaag
3Oligo dR CE	tgcctgattgctgcatcggctgatgttcgcatgtctggaaagtattgtgacagacagcgtcttcaggaatttctgcgtat
3Oligo dR	tgcctgattgctgcatcggctgatgtcgcattgtctggaaagtattgtgacagacagcgtcttcaggaatttctgcgtat
4Oligo aF CE	ttccagacatgcgaacatcagccgatgcagcaatcaggcagagtgtatgccattgcgctacacagcatatatgacatacc
4Oligo aF	ttccagacaatgcgacatcagccgatgcagcaatcaggcagagtgtatgccattgcgctacacagcatatatgacatacc
4Oligo bR	aaagcggcatagcacgtatggacatttttcctcaagagtgccgccccgaactcatcggctggtatgtcatatatgctgtg
4Oligo cF	catacgtgctatgccgctttccacttctctgagaacctgcttcttgaagattcatacgtcaatttggacgaaatcaacgc
4Oligo dR	ttaagagtactctctgatgcaaaagaaaaggtcaacttgtctccatcgcgcgaaaaacacgcgttgatttcgtccaaatt
5Oligo aF	acaagttgaccttttcttttgcatcagagagtactcttaattattgtcatagttattctaatattcttaagtatgtgtgc
5Oligo bR	tctggtgactaaaaactccttcatgtaaacctctctattagaggccgggaagtaagttttgcacacatacttaagaatat
5Oligo cF	aggagtttttagtcaccagagttaatacctggttttgtaagttttctagaatagatacttttcttttgtacaaaggtgtg
5Oligo dR	gtaatgccatgcgtcttccattgcagtataaaactgctcactatctacacttttatgggccacacctttgtacaaaagaa
6Oligo aF	tgagcagttttatactgcaatggaagacgcatggcattacaaaaagactcttgcaatgtgcaacagcgagagaatcctcc
6Oligo bR	gtacgatgaccatatccctcattttgggaaaccagtaattgactgatgatgaatcctcaaggaggattctctcgctgttg
6Oligo cF	gagggatatggtcatcgtaccattattcgacatttctttggagactagtaagaggacgcgcaaggaagtcttagtgtcca
6Oligo dR	atgtaagagctttcgcctggtatgttcgaatgtggttaagcactgtaaacacgaaatccttggacactaagacttccttg
7Oligo aF	cttaaccacattcgaacataccaggcgaaagctcttacatacgcaaatgttttgtcctttgtcgaatcgattcgatcgag
7Oligo bR	tgtaacaaagatttgtccacatcccattcggacctcgctgtcacaccgttaatgattaccctcgatcgaatcgattcgac
7Oligo cF	gtggacaaatctttgttacaatccttgtccatgacgttttacctgcatactaagcttgccgttctaaaggatgacttact
7Oligo dR	gaaatctcatcccacacatgctggcacaccgttttcgaaccgagactaaacttgctaatcagtaagtcatcctttagaac
8Oligo aF	gttcgaaaacggtgtgccagcatgtgtgggatgagatttcgctggcgtttgggaacgcatttccctccgtgaaagagagg
8Oligo bR	atcaggcaccctgatctctaatgcgtcgcctgccactctgataagtttcctgttcaagagcctctctttcacggagggaa
8Oligo cF	tagagatcagggtgcctgatctatatgtgaccttccacgacagattagtgactgagtacaaggcctctgtggacatgcct
8Oligo dR	ctctgaaagtgcattgtacatcacttccgtttcttccatcttcttcctaatgtcaagcgcaggcatgtccacagaggcct
9Oligo aF	gatggaagaaacggaagtgatgtacaatgcactttcagagttatcggtgttaagggagtctgacaaattcgatgttgatg
9Oligo bR	ctataaccttcgctgccgtcattgggtcaacttccaaagattggcacatctgggaaaaaacatcaacatcgaatttgtca
9Oligo cF	gacggcagcgaaggttatagtcgcggtcatgagcaatgagagcggtctgactctcacatttgaacgacctactgaggcga
9Oligo dR	aggtaactaccaaagcaccttctgaagccttctcttgatcctgtaaagctagcgcaacattcgcctcagtaggtcgttca
10Oligo aF	gatcaagagaaggcttcagaaggtgctttggtagttacctcaagagaagttgaagaaccgtccatgaagggttcgatggc
10Oligo bR	ttagaataggacgactccggatgatctccagcaagaccagctaattgtaactctcctctggccatcgaacccttcatgga
10Oligo cF	ccggagtcgtcctattctaagaacgaggagatagagtctttagagcagtttcatatggcaacggcagattcgttaattcg
10Oligo dR	aagtttttcatttgctgaactttaatcggacccgtgtacacaatcgagctcatctgcttacgaattaacgaatctgccgt
11Oligo aF	tgtacacgggtccgattaaagttcagcaaatgaaaaactttatcgatagcctggtagcatcactatctgctgcggtgtcg
11Oligo bR	aaacttttgacgggtttcaaggtcaatagcagctgtatctttgaggatcttgacgagattcgacaccgcagcagatagtg
11Oligo cF	ttgaaacccgtcaaaagtttggagtcttggatgttgcatctaggaagtggttaatcaaaccaacggccaagagtcatgca
11Oligo dR	ctcatcatattccaaaagcgccacatgatacttcctcgcgtgggtttcaacaacaccccatgcatgactcttggccgttg
12Oligo aF	cgcgaggaagtatcatgtggcgcttttggaatatgatgagcagggtgtggtgacatgcgatgattggagaagagtagctg
12Oligo bR	gcagtctgcgcagagttctgagtttcgccatgtcggaataaacaacagactcagagctgacagctactcttctccaatca
12Oligo cF	cagaactctgcgcagactgcttcgaaacggagaaccgcatgtcagtagcgcaaaggttgttcttgtggacggagttccgg
12Oligo dR	ctaaaattagatcttcatcaaaattaaccctggaaagaatttctttggttttcccacagcccggaactccgtccacaaga
13Oligo aF	attctttccagggttaattttgatgaagatctaattttagtacctgggaagcaagccgcggaaatgatcagaagacgtgc
13Oligo bR	atgaaagaatcaacggttttaacgttgtccttcgtggccacaataatccctgaggaattcgcacgtcttctgatcatttc
13Oligo cF	aaaaccgttgattctttcatgatgaattttgggaaaagcacacgctgtcagttcaagaggttattcattgatgaagggtt
13Oligo dR	tatgcaatttcgcacaatgacatcgccacaagaaaattaacacaaccagtatgcaacatcaacccttcatcaatgaataa
14Oligo aF	ttaattttcttgtggcgatgtcattgtgcgaaattgcatatgtttacggagacacacagcagattccatacatcaataga
14Oligo bR	tgtctccacctcgtcaacttccaatttggcaaaatgggcggggtacgggaatcctgaaactctattgatgtatggaatct
14Oligo cF	aagttgacgaggtggagacacgcagaactactctccgttgtccagccgatgtcacacattatctgaacaggagatatgag
14Oligo dR	tccgccgaccatctcctgcgaaacagactttttaaccgaagaagtgctcatgacaaagccctcatatctcctgttcagat
15Oligo aF	ttcggttaaaaagtctgtttcgcaggagatggtcggcggagccgccgtgatcaatccgatctcaaaacccttgcatggca
15Oligo bR	catctgaataccctcttgaaagcagagcttctttatccgattgggtaaaagtcaggatcttgccatgcaagggttttgag
15Oligo cF	ttcaagagggtattcagatgttcacactgtgcatgaagtgcaaggcgagacatactctgatgtttcactagttaggttaa
15Oligo dR	ttgacaatgcgaccaaaacatgtgggctgtctcctgcaatgatggagactggtgtaggggttaacctaactagtgaaaca
16Oligo aF	gccgccgtgatcaatccgatctcaaaacccttgcatggcaagatcctgacttttacccaatcggataaagaagctctgct
16Oligo bR	tcagagtatgtctcgccttgcacttcatgcacagtgtgaacatctgaataccctcttgaaagcagagcttctttatccga
16Oligo cF	caaggcgagacatactctgatgtttcactagttaggttaacccctacaccagtctccatcattgcaggagacagcccaca
16Oligo dR	tccataacaacagtgtagtacttgagcgaacaggtgtgccttgacaatgcgaccaaaacatgtgggctgtctcctgcaat
17Oligo aF	ggcacacctgttcgctcaagtactacactgttgttatggatcctttagttagtatcattagagatctagagaaacttagc
17Oligo bR	gtcaatctgtaattgctattgtgttcctgcatcgaccttatacatatctaacaagtacgagctaagtttctctagatctc
17Oligo cF	aatagcaattacagattgactcggtgttcaaaggttccaatctttttgttgcagcgccaaagactggtgatatttctgat
17Oligo dR	atcaaaattattcatcatggtgctgttgcctgggagacacttatcatagtaaaactgcatatcagaaatatcaccagtct
18Oligo aF	gtgtctcccaggcaacagcaccatgatgaataattttgatgctgttaccatgaggttgactgacatttcattgaatgtca
18Oligo bR	gtggtttgatttgatccttaggcgcagcaacagacttagacatatccaatatgcaatctttgacattcaatgaaatgtca
18OligocF	taaggatcaaatcaaaccactaatacctatggtacgaacggcggcagaaatgccacgccagactggactattggaaaatt
18Oligo dR	caatatcaatgatgccagacaactcgggtgcgttaaagttccttttaatcatcgccactaaattttccaatagtccagtc
19Oligo aF	aactttaacgcacccgagttgtctggcatcattgatattgaaaatactgcatctttagttgtagataagttttttgatag
19Oligo bR	gactctctactgaacaaagaaacatttttatttggttttcttttttctttaagcaaataactatcaaaaaacttatctac
19Oligo cF	tctttgttcagtagagagtctctcaatagatggttagaaaagcaggaacaggtaacaataggccagctcgcagattttga
19Oligo dR	tgcttgggttgtgctttaatcatgtgtctgtactgatcaactgctggcaaatctacaaaatcaaaatctgcgagctggcc
20Oligo aF	ttgatcagtacagacacatgattaaagcacaacccaagcaaaaattggacacttcaatccaaacggagtacccggctttg
20Oligo bR	ctcactaaacaacgggccaaatattgcattgatcttttttgaatggtacacaatcgtctgcaaagccgggtactccgttt
20Oligo cF	ttggcccgttgtttagtgagcttactaggcaattactggacagtgttgattcgagcagatttttgtttttcacaagaaag
20Oligo dR	gacatccatcggcacatgactgtcgagatctccgaagaaatcctcaatctgcgctggtgtctttcttgtgaaaaacaaaa
21Oligo aF	tttcttcggagatctcgacagtcatgtgccgatggatgtcttggagctggatatatcaaaatacgacaaatctcagaatg
21Oligo bR	ccaagaagtcttcaaaacccaatcttcgccagatctcgtattctactgcacagtggaattcattctgagatttgtcgtat
21Oligo cF	gggttttgaagacttcttgggagaagtttggaaacaagggcatagaaagaccaccctcaaggattataccgcaggtataa
21Oligo dR	cagtgtttccaatgaacgtcgtgacgtccccgctctttctttgataccagatgcaagtttttatacctgcggtataatcc
22Oligo aF	agaaagagcggggacgtcacgacgttcattggaaacactgtgatcattgctgcatgtttggcctcgatgcttccgatgga
22Oligo bR	caaccctttggaaagtacagcagactatcgtcaccgcaaaaggctcctttgattattttctccatcggaagcatcgaggc
22Oligo cF	ctgtactttccaaagggttgtgagtttccggatgtgcaacactccgcgaatcttatgtggaattttgaagcaaaactgtt
22Oligo dR	atgcatcctctgtcgtgatgtattacatatcttccgcaaaagtatccatactgttttttaaacagttttgcttcaaaatt
23Oligo aF	tttgcggaagatatgtaatacatcacgacagaggatgcattgtgtattacgatcccctaaagttgatctcgaaacttggt
23Oligo bR	aacatcacaaagagaccttctgaactcctccaagtgttcccaatccttgatgtgtttagcaccaagtttcgagatcaact
23Oligo cF	gaaggtctctttgtgatgttgctgtttcgttgaacaattgtgcgtattacacacagttggacgacgctgtatgggaggtt
23Oligo dR	atcagacaaatacttcaccagacttttataaacaaacgaacctggaggggcggtcttatgaacctcccatacagcgtcgt
24Oligo aF	ttcgtttgtttataaaagtctggtgaagtatttgtctgataaagttctttttagaagtttgtttatagatggctctagtt
24Oligo bR	taagatcttctccatttttgtcaggtcgataaactcattgatattcacttttcctttaacaactagagccatctataaac
24Oligo cF	caaaaatggagaagatcttaccgtcgatgtttacccctgtaaagagtgttatgtgttccaaagttgataaaataatggtt
24Oligo dR	actatcaataagcttaactcctttaagaaggttcacctctgacaatgactcattctcatgaaccattattttatcaactt
25Oligo aF	agaggtgaaccttcttaaaggagttaagcttattgatagtggatacgtctgtttagccggtttggtcgtcacgggcgagt
25Oligo bR	ccatccttttgtccaccagacacacgctcacacctcctctgcaattgtcaggcaagttccactcgcccgtgacgaccaaa
25Oligo cF	tctggtggacaaaaggatggaaagagccgacgaggccactctcggatcttactacacagcagctgcaaagaaaagatttc
25Oligo dR	gccagacgtttttcatcgcgtcctgggtggttatagcataattgggaacgaccttgaactgaaatcttttctttgcagct
26Oligo aF	tatgctataaccacccaggacgcgatgaaaaacgtctggcaagttttagttaatattagaaatgtgaagatgtcagcggg
26Oligo bR	tttatattatttctataaacaatacacaccgacacaaactccagagaaagcggacagaaacccgctgacatcttcacatt
26Oligo cF	gtttatagaaataatataaaattaggtttgagagagaagattacaaacgtgagagacggagggcccatggaacttacaga
26Oligo dR	cgaaactttgcaagcctgatcgacatagggacatcttccatgaactcatcaacgacttcttctgtaagttccatgggccc
27Oligo aF	tggaagatgtccctatgtcgatcaggcttgcaaagtttcgatctcgaaccggaaaaaagagtgatgtccgcaaagggaaa
27Oligo bR	tccaaaatccttaacatttctatagttcttgttcggcactgaccgatcattactactatttttccctttgcggacatcac
27Oligo cF	gaaatgttaaggattttggaggaatgagttttaaaaagaataatttaatcgatgatgattcggaggctactgtcgccgaa
27Oligo dR	acaagaacacgaactgagatggagtagtgatactgtaagacatatttaaaacgaatccgattcggcgacagtagcctccg
27Oligo cF noorf 6	gaaatgttaaggattttggaggaatgagttttaaaaagaataatttaatcgacgacgattcggaggctactgtcgccgaa
27Oligo dR ToMV CP	acaaaaacacaaattgcgatggagaagtgattgagtaagacatatttaaaacgaatccgattcggcgacagtagcctccg
27Oligo dR BSMV CP	tgtagtgtcctccacccttagcagtcaaagaaacgttcggcatATTTAAAACGAATCCGATTCGGCGACAGTAGCCTCCG
28Oligo aF	tcttacagtatcactactccatctcagttcgtgttcttgtcatcagcgtgggccgacccaatagagttaattaatttatg
28Oligo bR	tgtctttgaacgacagttcgagcttgttgtgtttgaaactgatttcctaaggcattagtacataaattaattaactctat
28Oligo cF	cgaactgtcgttcaaagacaattcagtgaggtgtggaaaccttcaccacaagtaactgttaggttccctgacagtgactt
28Oligo dR	aatgcacctaacagtgctgtgactagcgggtctaataccgcattgtacctgtacaccttaaagtcactgtcagggaacct
28Oligo aF ToMV CP	tcttactcaatcacttctccatcgcaatttgtgtttttgtcatctgtatgggctgaccctatagaattgttaaacgtttg
28Oligo bR ToMV CP	tgctgttgaacagtagttcttgcttgctgtgtttgaaactggttacctaacgaatttgtacaaacgtttaacaattctat
28Oligo cF ToMV CP	agaactactgttcaacagcagttcagcgaggtgtggaaacctttccctcagagcaccgtcagatttcctggcgatgttta
28Oligo dR ToMV CP	aaagcccccagcaacgcagtaattagaggatctaaaactgcattgtacctgtacaccttataaacatcgccaggaaatct
28Oligo aF BSMV CP	ccgaacgtttctttgactgctaagggtggaggacactacaacgaggatcaatgggatacacaagttgtggaagccggagt
28Oligo bR BSMV CP	ccacgtaaattgtctagaaatttattccaggcttctacgtggacccaccaatcgtcaaatactccggcttccacaacttg
28Oligo cF BSMV CP	tttctagacaatttacgtggtatcaactttagcgttgcttcctctcggtcgcaagtcgctgaatacttagctgcgttaga
28Oligo dR BSMV CP	aaaccaatttgtcctctagcacctgcaaaccgtctgtctacatcagcaggtagatcacgatctaacgcagctaagtattc
28Oligo eF BSMV CP	gctagaggacaaattggtttacccaattatcttcctgcgccaaaattctttcgtctcgataagcgaactatcgctgaact
28Oligo gR BSMV CP	cggttaagctctatatcacgattgttgtgcggctgatccgtaagacgagagagtctagtcagttcagcgatagttcgctt
29Oligo aF	cggtattagacccgctagtcacagcactgttaggtgcattcgacactagaaatagaataatagaagttgaaaatcaggcg
29Oligo bR	ggccaccgttgcgtcgtctactctacgagtagcatctaacgtttcggcagtcgtggggttcgcctgattttcaacttcta
29Oligo cF	tagacgacgcaacggtggccataaggagcgcgataaataatttaatagtagaattgatcagaggaaccggatcttataat
29Oligo dR	acctcaagttgcaggaccagaggtccaaaccaaaccagaagagctctcgaaagagctccgattataagatccggttcctc
29Oligo aF ToMV CP	cagttttagatcctctaattactgcgttgctgggggcttttgatactaggaatagaataatcgaagtagaaaaccagcag
29Oligo bR ToMV CP	tgcaaccgtagcgtcgtctaccctgcgggtagcatctaacgtttcagctgttgtcggactctgctggttttctacttcga
29Oligo cF ToMV CP	tagacgacgctacggttgcaattcggtctgctataaataatttagttaatgaactagtaagaggtactggactgtacaat
29Oligo dR ToMV CP	acctcaagatgcaggtgcagaggtccagaccaacccagacatactttcaaaagtattctgattgtacagtccagtacctc
29Oligo aF BSMV CP	cggatcagccgcacaacaatcgtgatatagagcttaaccgagcgaaaagagccacaactaacccatctcccccggcgcag
29Oligo bR BSMV CP	atgcaacgcactatcctttaacggttgaacatcacgaagagtaagattctccgacggtgcctgcgccgggggagatgggt
29Oligo cF BSMV CP	taaaggatagtgcgttgcattatcaatacgtgttgattgacctacagagtgcgagactcccagtgtataccaggaagact
29Oligo dR BSMV CP	ACTACCtcacgcttcctcggcatctggaatgatccattccaaagcgagttcacgttcgaaagtcttcctggtatacactg
30Oligo aF	ttctggtttggtttggacctctggtcctgcaacttgaggtagtcaagatgcataataaataacggattgtgtccgtaatc
30Oligo bR	cacaacccttcgatttaagtggagggaaaaacactatgcgttatcgtacgcaccacgtgtgattacggacacaatccgtt
30Oligo cF	acttaaatcgaagggttgtgtcttggatcgcgcgggtcaaatgtatatggttcatatacatccgcaggcacgtaataaag
30Oligo dR	gtacctgggcccctaccgggggtaacggggggattcgaacccctcgctttattacgtgcctgcgga
30Oligo aF ToMV CP	gtctgggttggtctggacctctgcacctgcatcttgaggtagtcaagatgcataataaataacggattgtgtccgtaatc
30Oligo aF BSMV CP	ggaatggatcattccagatgccgaggaagcgtgaGGTAGTCAAGATGCATAATAAATAACGGATTGTGTCCGTAATC
1-30 DNA construct	TTGTAAAACGACGGCCAGTGAGCGCGtaatacgactcactatagtatttttacaacaATTACCAACAACAACAAACAaca
	aacaacattacaattactatttacaattacaatggcaTACACACAGACAGCTACCACatcagctttgctggacactgtcc
	gaggaaacaactccttgGTCAATGATCTAGCAAAGCGtcgtctttacgacacagcggTTGAAGAGTTTAACGCTCGTGAC
	CGCAGGCCCAAGGTGAActtttcaaaagtaataagcgAGGAGCAGACGCTTATTGCTacccgggcgtatccagaattcca
	aattacattttataacaCGCAAAATGCCGTGCATTCGcttgcaggtggattgcgatctttagaactggaatatctgaTGA
	TGCAAATTCCCTACGGAtcattgacttatgacataggCGGGAATTTTGCATCGCATCTGTTCAAGGGACGAGCATATgta
	cactgctgcatgcccaaCCTGGACGTTCGAGACATCAtgcggcacgaaggccagaaagacagtattgaactatacctTTC
	TAGGCTAGAGAGAGGGGggaaaacagtccccaacttccaaaaggaagcatttgacagATACGCAGAAATTCCTGAAGacg
	ctgtctgtcacaatactTTCCAGACAATGCGACATCAGCCGATGCAGCAATCAGGCAgagtgtatgccattgcgctaCAC
	AGCATATATGACATACCagccgatgagttcggggcggcactcttgaggaaaaatgtcCATACGTGCTATGCCGCTTTcca
	cttctctgagaacctgcttcttgaagattcatacgtcAATTTGGACGAAATCAACGCgtgtttttcgcgcgatggagACA
	AGTTGACCTTTTCTTTTGCATCAGAGAGTACTCTTAAttattgtcatagttattctaATATTCTTAAGTATGTGTGCaaa
	acttacttcccggcctctaatagagaggtttacatgaAGGAGTTTTTAGTCACCAGAgttaatacctggttttgtaagtt
	ttctagaatagatacttTTCTTTTGTACAAAGGTGTGgcccataaaagtgtagatagTGAGCAGTTTTATACTGCAATGG
	AAGACGCATGGCATTACaaaaagactcttgcaatgtgCAACAGCGAGAGAATCCTCCttgaggattcatcatcagtcaat
	tactggtttcccaaaatGAGGGATATGGTCATCGTACcattattcgacatttctttggagactagtaagaggacgcgCAA
	GGAAGTCTTAGTGTCCAaggatttcgtgtttacagtgCTTAACCACATTCGAACATACCAGGCGAAAGCTCTTACATacg
	caaatgttttgtcctttGTCGAATCGATTCGATCGAGggtaatcattaacggtgtgacagcgaggtccgaatgggatGTG
	GACAAATCTTTGTTACAatccttgtccatgacgttttacctgcatactaagcttgccGTTCTAAAGGATGACTTACTgat
	tagcaagtttagtctcgGTTCGAAAACGGTGTGCCAGCATGTGTGGGATGAGATTTCgctggcgtttgggaacgcatTTC
	CCTCCGTGAAAGAGAGGctcttgaacaggaaacttatcagagtggcaggcgacgcatTAGAGATCAGGGTGCCTGATcta
	tatgtgaccttccacgacagattagtgactgagtacaAGGCCTCTGTGGACATGCCTgcgcttgacattaggaagaaGAT
	GGAAGAAACGGAAGTGATGTACAATGCACTTTCAGAGttatcggtgttaagggagtcTGACAAATTCGATGTTGATGttt
	tttcccagatgtgccaatctttggaagttgacccaatGACGGCAGCGAAGGTTATAGtcgcggtcatgagcaatgagagc
	ggtctgactctcacattTGAACGACCTACTGAGGCGAatgttgcgctagctttacagGATCAAGAGAAGGCTTCAGAAGG
	TGCTTTGGTAGTTACCTcaagagaagttgaagaaccgTCCATGAAGGGTTCGATGGCcagaggagagttacaattagctg
	gtcttgctggagatcatCCGGAGTCGTCCTATTCTAAgaacgaggagatagagtctttagagcagtttcatatggcaACG
	GCAGATTCGTTAATTCGtaagcagatgagctcgattgTGTACACGGGTCCGATTAAAGTTCAGCAAATGAAAAACTTtat
	cgatagcctggtagcatCACTATCTGCTGCGGTGTCGaatctcgtcaagatcctcaaagatacagctgctattgaccTTG
	AAACCCGTCAAAAGTTTggagtcttggatgttgcatctaggaagtggttaatcaaacCAACGGCCAAGAGTCATGCAtgg
	ggtgttgttgaaacccaCGCGAGGAAGTATCATGTGGCGCTTTTGGAATATGATGAGcagggtgtggtgacatgcgaTGA
	TTGGAGAAGAGTAGCTGtcagctctgagtctgttgtttattccgacatggcgaaactCAGAACTCTGCGCAGACTGCttc
	gaaacggagaaccgcatgtcagtagcgcaaaggttgtTCTTGTGGACGGAGTTCCGGgctgtgggaaaaccaaagaaATT
	CTTTCCAGGGTTAATTTTGATGAAGATCTAATTTTAGtacctgggaagcaagccgcgGAAATGATCAGAAGACGTGCgaa
	ttcctcagggattattgtggccacgaaggacaacgttAAAACCGTTGATTCTTTCATgatgaattttgggaaaagcacac
	gctgtcagttcaagaggTTATTCATTGATGAAGGGTTgatgttgcatactggttgtgTTAATTTTCTTGTGGCGATGTCA
	TTGTGCGAAATTGCATAtgtttacggagacacacagcAGATTCCATACATCAATAGAgtttcaggattcccgtaccccgc
	ccattttgccaaattggAAGTTGACGAGGTGGAGACAcgcagaactactctccgttgtccagccgatgtcacacattATC
	TGAACAGGAGATATGAGggctttgtcatgagcacttcTTCGGTTAAAAAGTCTGTTTCGCAGGAGATGGTCGGCGGAGCC
	GCCGTGATCAATCCGATCTCAAAACCCTTGCATGGCAAGATCCTGACTTTTACCCAATCGGATAAAGAAGCTCTGCTTTC
	AAGAGGGTATTCAGATGTTCACACTGTGCATGAAGTGCAAGGCGAGACATACTCTGATGTTTCACTAGTTAGGTTAACCC
	CTACACCAGTCTCCATCATTGCAGGAGACAGCCCACATGTTTTGGTCGCATTGTCAAGGCACACCTGTTCGCTCAAGTAC
	TACACTGTTGTTATGGAtcctttagttagtatcattaGAGATCTAGAGAAACTTAGCtcgtacttgttagatatgtataa
	ggtcgatgcaggaacacAATAGCAATTACAGATTGACtcggtgttcaaaggttccaatctttttgttgcagcgccaaAGA
	CTGGTGATATTTCTGATatgcagttttactatgataaGTGTCTCCCAGGCAACAGCACCATGATGAATAATTTTGATgct
	gttaccatgaggttgacTGACATTTCATTGAATGTCAaagattgcatattggatatgtctaagtctgttgctgcgccTAA
	GGATCAAATCAAACCACtaatacctatggtacgaacggcggcagaaatgccacgccaGACTGGACTATTGGAAAATTtag
	tggcgatgattaaaaggAACTTTAACGCACCCGAGTTGTCTGGCATCATTGATATTGaaaatactgcatctttagttGTA
	GATAAGTTTTTTGATAGttatttgcttaaagaaaaaagaaaaccaaataaaaatgttTCTTTGTTCAGTAGAGAGTCtct
	caatagatggttagaaaagcaggaacaggtaacaataGGCCAGCTCGCAGATTTTGAttttgtagatttgccagcagTTG
	ATCAGTACAGACACATGATTAAAGCACAACCCAAGCAaaaattggacacttcaatccAAACGGAGTACCCGGCTTTGcag
	acgattgtgtaccattcaaaaaagatcaatgcaatatTTGGCCCGTTGTTTAGTGAGcttactaggcaattactggacag
	tgttgattcgagcagatTTTTGTTTTTCACAAGAAAGacaccagcgcagattgaggaTTTCTTCGGAGATCTCGACAGTC
	ATGTGCCGATGGATGTCttggagctggatatatcaaaATACGACAAATCTCAGAATGaattccactgtgcagtagaatac
	gagatctggcgaagattGGGTTTTGAAGACTTCTTGGgagaagtttggaaacaagggcatagaaagaccaccctcaaGGA
	TTATACCGCAGGTATAAaaacttgcatctggtatcaaAGAAAGAGCGGGGACGTCACGACGTTCATTGGAAACACTGtga
	tcattgctgcatgtttgGCCTCGATGCTTCCGATGGAgaaaataatcaaaggagccttttgcggtgacgatagtctgCTG
	TACTTTCCAAAGGGTTGtgagtttccggatgtgcaacactccgcgaatcttatgtggAATTTTGAAGCAAAACTGTTtaa
	aaaacagtatggatactTTTGCGGAAGATATGTAATACATCACGACAGAGGATGCATtgtgtattacgatcccctaaAGT
	TGATCTCGAAACTTGGTgctaaacacatcaaggattgggaacacttggaggagttcaGAAGGTCTCTTTGTGATGTTgct
	gtttcgttgaacaattgtgcgtattacacacagttggACGACGCTGTATGGGAGGTTcataagaccgcccctccaggTTC
	GTTTGTTTATAAAAGTCTGGTGAAGTATTTGTCTGATaaagttctttttagaagtttGTTTATAGATGGCTCTAGTTgtt
	aaaggaaaagtgaatatcaatgagtttatcgacctgaCAAAAATGGAGAAGATCTTAccgtcgatgtttacccctgtaaa
	gagtgttatgtgttccaAAGTTGATAAAATAATGGTTcatgagaatgagtcattgtcAGAGGTGAACCTTCTTAAAGGAG
	TTAAGCTTATTGATAGTggatacgtctgtttagccggTTTGGTCGTCACGGGCGAGTggaacttgcctgacaattgcaga
	ggaggtgtgagcgtgtgTCTGGTGGACAAAAGGATGGaaagagccgacgaggccactctcggatcttactacacagcAGC
	TGCAAAGAAAAGATTTCagttcaaggtcgttcccaatTATGCTATAACCACCCAGGACGCGATGAAAAACGTCTGGCaag
	ttttagttaatattagaAATGTGAAGATGTCAGCGGGtttctgtccgctttctctggagtttgtgtcggtgtgtattGTT
	TATAGAAATAATATAAAattaggtttgagagagaagattacaaacgtgagagacggaGGGCCCATGGAACTTACAGAaga
	agtcgttgatgagttcaTGGAAGATGTCCCTATGTCGATCAGGCTTGCAAAGTTTCGatctcgaaccggaaaaaagaGTG
	ATGTCCGCAAAGGGAAAaatagtagtaatgatcggtcagtgccgaacaagaactataGAAATGTTAAGGATTTTGGAgga
	atgagttttaaaaagaataatttaatcgatgatgattCGGAGGCTACTGTCGCCGAAtcggattcgttttaaatatgTCT
	TACAGTATCACTACTCCATCTCAGTTCGTGTTCTTGTcatcagcgtgggccgacccaATAGAGTTAATTAATTTATGtac
	taatgccttaggaaatcagtttcaaacacaacaagctCGAACTGTCGTTCAAAGACAattcagtgaggtgtggaaacctt
	caccacaagtaactgttAGGTTCCCTGACAGTGACTTtaaggtgtacaggtacaatgCGGTATTAGACCCGCTAGTCACA
	GCACTGTTAGGTGCATTcgacactagaaatagaataaTAGAAGTTGAAAATCAGGCGaaccccacgactgccgaaacgtt
	agatgctactcgtagagTAGACGACGCAACGGTGGCCataaggagcgcgataaataatttaatagtagaattgatcaGAG
	GAACCGGATCTTATAATcggagctctttcgagagctcTTCTGGTTTGGTTTGGACCTCTGGTCCTGCAACTTGAGGTagt
	caagatgcataataaatAACGGATTGTGTCCGTAATCacacgtggtgcgtacgataacgcatagtgtttttccctccACT
	TAAATCGAAGGGTTGTGtcttggatcgcgcgggtcaaatgtatatggttcatatacaTCCGCAGGCACGTAATAAAGcga
	ggggttcgaatccccccgttaccccCGGTAGGGGCCCAGGTAC
1-34CE-30 DNA construct	TTGTAAAACGACGGCCAGTGAGCGCGtaatacgactcactatagtatttttacaacaATTACCAACAACAACAAACAaca
	aacaacattacaattactatttacaattacaatggcaTACACACAGACAGCTACCACatcagctttgctggacactgtcc
	gaggaaacaactccttgGTCAATGATCTAGCAAAGCGtcgtctttacgacacagcggTTGAAGAGTTTAACGCTCGTGAC
	CGCAGGCCCAAGGTGAActtttcaaaagtaataagcgAGGAGCAGACGCTTATTGCTacccgggcgtatccagaattcca
	aattacattttataacaCGCAAAATGCCGTGCATTCGcttgcaggtggattgcgatctttagaactggaatatctgaTGA
	TGCAAATTCCCTACGGAtcattgacttatgacataggCGGGAATTTTGCATCGCATCTGTTCAAGGGACGAGCATATgta
	cactgctgcatgcccaaCCTGGACGTTCGAGACATCAtgcggcacgaaggccagaaagacagtattgaactatacctTTC
	TAGGCTAGAGAGAGGGGggaaaacagtccccaacttccaaaaggaagcatttgacagATACGCAGAAATTCCTGAAGacg
	ctgtctgtcacaatactTTCCAGACATGCGAACATCAGCCGATGCAGCAATCAGGCAgagtgtatgccattgcgctaCAC
	AGCATATATGACATACCagccgatgagttcggggcggcactcttgaggaaaaatgtcCATACGTGCTATGCCGCTTTcca
	cttctctgagaacctgcttcttgaagattcatacgtcAATTTGGACGAAATCAACGCgtgtttttcgcgcgatggagACA
	AGTTGACCTTTTCTTTTGCATCAGAGAGTACTCTTAAttattgtcatagttattctaATATTCTTAAGTATGTGTGCaaa
	acttacttcccggcctctaatagagaggtttacatgaAGGAGTTTTTAGTCACCAGAgttaatacctggttttgtaagtt
	ttctagaatagatacttTTCTTTTGTACAAAGGTGTGgcccataaaagtgtagatagTGAGCAGTTTTATACTGCAATGG
	AAGACGCATGGCATTACaaaaagactcttgcaatgtgCAACAGCGAGAGAATCCTCCttgaggattcatcatcagtcaat
	tactggtttcccaaaatGAGGGATATGGTCATCGTACcattattcgacatttctttggagactagtaagaggacgcgCAA
	GGAAGTCTTAGTGTCCAaggatttcgtgtttacagtgCTTAACCACATTCGAACATACCAGGCGAAAGCTCTTACATacg
	caaatgttttgtcctttGTCGAATCGATTCGATCGAGggtaatcattaacggtgtgacagcgaggtccgaatgggatGTG
	GACAAATCTTTGTTACAatccttgtccatgacgttttacctgcatactaagcttgccGTTCTAAAGGATGACTTACTgat
	tagcaagtttagtctcgGTTCGAAAACGGTGTGCCAGCATGTGTGGGATGAGATTTCgctggcgtttgggaacgcatTTC
	CCTCCGTGAAAGAGAGGctcttgaacaggaaacttatcagagtggcaggcgacgcatTAGAGATCAGGGTGCCTGATcta
	tatgtgaccttccacgacagattagtgactgagtacaAGGCCTCTGTGGACATGCCTgcgcttgacattaggaagaaGAT
	GGAAGAAACGGAAGTGATGTACAATGCACTTTCAGAGttatcggtgttaagggagtcTGACAAATTCGATGTTGATGttt
	tttcccagatgtgccaatctttggaagttgacccaatGACGGCAGCGAAGGTTATAGtcgcggtcatgagcaatgagagc
	ggtctgactctcacattTGAACGACCTACTGAGGCGAatgttgcgctagctttacagGATCAAGAGAAGGCTTCAGAAGG
	TGCTTTGGTAGTTACCTcaagagaagttgaagaaccgTCCATGAAGGGTTCGATGGCcagaggagagttacaattagctg
	gtcttgctggagatcatCCGGAGTCGTCCTATTCTAAgaacgaggagatagagtctttagagcagtttcatatggcaACG
	GCAGATTCGTTAATTCGtaagcagatgagctcgattgTGTACACGGGTCCGATTAAAGTTCAGCAAATGAAAAACTTtat
	cgatagcctggtagcatCACTATCTGCTGCGGTGTCGaatctcgtcaagatcctcaaagatacagctgctattgaccTTG
	AAACCCGTCAAAAGTTTggagtcttggatgttgcatctaggaagtggttaatcaaacCAACGGCCAAGAGTCATGCAtgg
	ggtgttgttgaaacccaCGCGAGGAAGTATCATGTGGCGCTTTTGGAATATGATGAGcagggtgtggtgacatgcgaTGA
	TTGGAGAAGAGTAGCTGtcagctctgagtctgttgtttattccgacatggcgaaactCAGAACTCTGCGCAGACTGCttc
	gaaacggagaaccgcatgtcagtagcgcaaaggttgtTCTTGTGGACGGAGTTCCGGgctgtgggaaaaccaaagaaATT
	CTTTCCAGGGTTAATTTTGATGAAGATCTAATTTTAGtacctgggaagcaagccgcgGAAATGATCAGAAGACGTGCgaa
	ttcctcagggattattgtggccacgaaggacaacgttAAAACCGTTGATTCTTTCATgatgaattttgggaaaagcacac
	gctgtcagttcaagaggTTATTCATTGATGAAGGGTTgatgttgcatactggttgtgTTAATTTTCTTGTGGCGATGTCA
	TTGTGCGAAATTGCATAtgtttacggagacacacagcAGATTCCATACATCAATAGAgtttcaggattcccgtaccccgc
	ccattttgccaaattggAAGTTGACGAGGTGGAGACAcgcagaactactctccgttgtccagccgatgtcacacattATC
	TGAACAGGAGATATGAGggctttgtcatgagcacttcTTCGGTTAAAAAGTCTGTTTCGCAGGAGATGGTCGGCGGAGCC
	GCCGTGATCAATCCGATCTCAAAACCCTTGCATGGCAAGATCCTGACTTTTACCCAATCGGATAAAGAAGCTCTGCTTTC
	AAGAGGGTATTCAGATGTTCACACTGTGCATGAAGTGCAAGGCGAGACATACTCTGATGTTTCACTAGTTAGGTTAACCC
	CTACACCAGTCTCCATCATTGCAGGAGACAGCCCACATGTTTTGGTCGCATTGTCAAGGCACACCTGTTCGCTCAAGTAC
	TACACTGTTGTTATGGAtcctttagttagtatcattaGAGATCTAGAGAAACTTAGCtcgtacttgttagatatgtataa
	ggtcgatgcaggaacacAATAGCAATTACAGATTGACtcggtgttcaaaggttccaatctttttgttgcagcgccaaAGA
	CTGGTGATATTTCTGATatgcagttttactatgataaGTGTCTCCCAGGCAACAGCACCATGATGAATAATTTTGATgct
	gttaccatgaggttgacTGACATTTCATTGAATGTCAaagattgcatattggatatgtctaagtctgttgctgcgccTAA
	GGATCAAATCAAACCACtaatacctatggtacgaacggcggcagaaatgccacgccaGACTGGACTATTGGAAAATTtag
	tggcgatgattaaaaggAACTTTAACGCACCCGAGTTGTCTGGCATCATTGATATTGaaaatactgcatctttagttGTA
	GATAAGTTTTTTGATAGttatttgcttaaagaaaaaagaaaaccaaataaaaatgttTCTTTGTTCAGTAGAGAGTCtct
	caatagatggttagaaaagcaggaacaggtaacaataGGCCAGCTCGCAGATTTTGAttttgtagatttgccagcagTTG
	ATCAGTACAGACACATGATTAAAGCACAACCCAAGCAaaaattggacacttcaatccAAACGGAGTACCCGGCTTTGcag
	acgattgtgtaccattcaaaaaagatcaatgcaatatTTGGCCCGTTGTTTAGTGAGcttactaggcaattactggacag
	tgttgattcgagcagatTTTTGTTTTTCACAAGAAAGacaccagcgcagattgaggaTTTCTTCGGAGATCTCGACAGTC
	ATGTGCCGATGGATGTCttggagctggatatatcaaaATACGACAAATCTCAGAATGaattccactgtgcagtagaatac
	gagatctggcgaagattGGGTTTTGAAGACTTCTTGGgagaagtttggaaacaagggcatagaaagaccaccctcaaGGA
	TTATACCGCAGGTATAAaaacttgcatctggtatcaaAGAAAGAGCGGGGACGTCACGACGTTCATTGGAAACACTGtga
	tcattgctgcatgtttgGCCTCGATGCTTCCGATGGAgaaaataatcaaaggagccttttgcggtgacgatagtctgCTG
	TACTTTCCAAAGGGTTGtgagtttccggatgtgcaacactccgcgaatcttatgtggAATTTTGAAGCAAAACTGTTtaa
	aaaacagtatggatactTTTGCGGAAGATATGTAATACATCACGACAGAGGATGCATtgtgtattacgatcccctaaAGT
	TGATCTCGAAACTTGGTgctaaacacatcaaggattgggaacacttggaggagttcaGAAGGTCTCTTTGTGATGTTgct
	gtttcgttgaacaattgtgcgtattacacacagttggACGACGCTGTATGGGAGGTTcataagaccgcccctccaggTTC
	GTTTGTTTATAAAAGTCTGGTGAAGTATTTGTCTGATaaagttctttttagaagtttGTTTATAGATGGCTCTAGTTgtt
	aaaggaaaagtgaatatcaatgagtttatcgacctgaCAAAAATGGAGAAGATCTTAccgtcgatgtttacccctgtaaa
	gagtgttatgtgttccaAAGTTGATAAAATAATGGTTcatgagaatgagtcattgtcAGAGGTGAACCTTCTTAAAGGAG
	TTAAGCTTATTGATAGTggatacgtctgtttagccggTTTGGTCGTCACGGGCGAGTggaacttgcctgacaattgcaga
	ggaggtgtgagcgtgtgTCTGGTGGACAAAAGGATGGaaagagccgacgaggccactctcggatcttactacacagcAGC
	TGCAAAGAAAAGATTTCagttcaaggtcgttcccaatTATGCTATAACCACCCAGGACGCGATGAAAAACGTCTGGCaag
	ttttagttaatattagaAATGTGAAGATGTCAGCGGGtttctgtccgctttctctggagtttgtgtcggtgtgtattGTT
	TATAGAAATAATATAAAattaggtttgagagagaagattacaaacgtgagagacggaGGGCCCATGGAACTTACAGAaga
	agtcgttgatgagttcaTGGAAGATGTCCCTATGTCGATCAGGCTTGCAAAGTTTCGatctcgaaccggaaaaaagaGTG
	ATGTCCGCAAAGGGAAAaatagtagtaatgatcggtcagtgccgaacaagaactataGAAATGTTAAGGATTTTGGAgga
	atgagttttaaaaagaataatttaatcgatgatgattCGGAGGCTACTGTCGCCGAAtcggattcgttttaaatatgTCT
	TACAGTATCACTACTCCATCTCAGTTCGTGTTCTTGTcatcagcgtgggccgacccaATAGAGTTAATTAATTTATGtac
	taatgccttaggaaatcagtttcaaacacaacaagctCGAACTGTCGTTCAAAGACAattcagtgaggtgtggaaacctt
	caccacaagtaactgttAGGTTCCCTGACAGTGACTTtaaggtgtacaggtacaatgCGGTATTAGACCCGCTAGTCACA
	GCACTGTTAGGTGCATTcgacactagaaatagaataaTAGAAGTTGAAAATCAGGCGaaccccacgactgccgaaacgtt
	agatgctactcgtagagTAGACGACGCAACGGTGGCCataaggagcgcgataaataatttaatagtagaattgatcaGAG
	GAACCGGATCTTATAATcggagctctttcgagagctcTTCTGGTTTGGTTTGGACCTCTGGTCCTGCAACTTGAGGTagt
	caagatgcataataaatAACGGATTGTGTCCGTAATCacacgtggtgcgtacgataacgcatagtgtttttccctccACT
	TAAATCGAAGGGTTGTGtcttggatcgcgcgggtcaaatgtatatggttcatatacaTCCGCAGGCACGTAATAAAGcga
	ggggttcgaatccccccgttaccccCGGTAGGGGCCCAGGTAC
1-34CE-ToMV CP-30 DNA construct	TTGTAAAACGACGGCCAGTGAGCGCGtaatacgactcactatagtatttttacaacaATTACCAACAACAACAAACAaca
	aacaacattacaattactatttacaattacaatggcaTACACACAGACAGCTACCACatcagctttgctggacactgtcc
	gaggaaacaactccttgGTCAATGATCTAGCAAAGCGtcgtctttacgacacagcggTTGAAGAGTTTAACGCTCGTGAC
	CGCAGGCCCAAGGTGAActtttcaaaagtaataagcgAGGAGCAGACGCTTATTGCTacccgggcgtatccagaattcca
	aattacattttataacaCGCAAAATGCCGTGCATTCGcttgcaggtggattgcgatctttagaactggaatatctgaTGA
	TGCAAATTCCCTACGGAtcattgacttatgacataggCGGGAATTTTGCATCGCATCTGTTCAAGGGACGAGCATATgta
	cactgctgcatgcccaaCCTGGACGTTCGAGACATCAtgcggcacgaaggccagaaagacagtattgaactatacctTTC
	TAGGCTAGAGAGAGGGGggaaaacagtccccaacttccaaaaggaagcatttgacagATACGCAGAAATTCCTGAAGacg
	ctgtctgtcacaatactTTCCAGACATGCGAACATCAGCCGATGCAGCAATCAGGCAgagtgtatgccattgcgctaCAC
	AGCATATATGACATACCagccgatgagttcggggcggcactcttgaggaaaaatgtcCATACGTGCTATGCCGCTTTcca
	cttctctgagaacctgcttcttgaagattcatacgtcAATTTGGACGAAATCAACGCgtgtttttcgcgcgatggagACA
	AGTTGACCTTTTCTTTTGCATCAGAGAGTACTCTTAAttattgtcatagttattctaATATTCTTAAGTATGTGTGCaaa
	acttacttcccggcctctaatagagaggtttacatgaAGGAGTTTTTAGTCACCAGAgttaatacctggttttgtaagtt
	ttctagaatagatacttTTCTTTTGTACAAAGGTGTGgcccataaaagtgtagatagTGAGCAGTTTTATACTGCAATGG
	AAGACGCATGGCATTACaaaaagactcttgcaatgtgCAACAGCGAGAGAATCCTCCttgaggattcatcatcagtcaat
	tactggtttcccaaaatGAGGGATATGGTCATCGTACcattattcgacatttctttggagactagtaagaggacgcgCAA
	GGAAGTCTTAGTGTCCAaggatttcgtgtttacagtgCTTAACCACATTCGAACATACCAGGCGAAAGCTCTTACATacg
	caaatgttttgtcctttGTCGAATCGATTCGATCGAGggtaatcattaacggtgtgacagcgaggtccgaatgggatGTG
	GACAAATCTTTGTTACAatccttgtccatgacgttttacctgcatactaagcttgccGTTCTAAAGGATGACTTACTgat
	tagcaagtttagtctcgGTTCGAAAACGGTGTGCCAGCATGTGTGGGATGAGATTTCgctggcgtttgggaacgcatTTC
	CCTCCGTGAAAGAGAGGctcttgaacaggaaacttatcagagtggcaggcgacgcatTAGAGATCAGGGTGCCTGATcta
	tatgtgaccttccacgacagattagtgactgagtacaAGGCCTCTGTGGACATGCCTgcgcttgacattaggaagaaGAT
	GGAAGAAACGGAAGTGATGTACAATGCACTTTCAGAGttatcggtgttaagggagtcTGACAAATTCGATGTTGATGttt
	tttcccagatgtgccaatctttggaagttgacccaatGACGGCAGCGAAGGTTATAGtcgcggtcatgagcaatgagagc
	ggtctgactctcacattTGAACGACCTACTGAGGCGAatgttgcgctagctttacagGATCAAGAGAAGGCTTCAGAAGG
	TGCTTTGGTAGTTACCTcaagagaagttgaagaaccgTCCATGAAGGGTTCGATGGCcagaggagagttacaattagctg
	gtcttgctggagatcatCCGGAGTCGTCCTATTCTAAgaacgaggagatagagtctttagagcagtttcatatggcaACG
	GCAGATTCGTTAATTCGtaagcagatgagctcgattgTGTACACGGGTCCGATTAAAGTTCAGCAAATGAAAAACTTtat
	cgatagcctggtagcatCACTATCTGCTGCGGTGTCGaatctcgtcaagatcctcaaagatacagctgctattgaccTTG
	AAACCCGTCAAAAGTTTggagtcttggatgttgcatctaggaagtggttaatcaaacCAACGGCCAAGAGTCATGCAtgg
	ggtgttgttgaaacccaCGCGAGGAAGTATCATGTGGCGCTTTTGGAATATGATGAGcagggtgtggtgacatgcgaTGA
	TTGGAGAAGAGTAGCTGtcagctctgagtctgttgtttattccgacatggcgaaactCAGAACTCTGCGCAGACTGCttc
	gaaacggagaaccgcatgtcagtagcgcaaaggttgtTCTTGTGGACGGAGTTCCGGgctgtgggaaaaccaaagaaATT
	CTTTCCAGGGTTAATTTTGATGAAGATCTAATTTTAGtacctgggaagcaagccgcgGAAATGATCAGAAGACGTGCgaa
	ttcctcagggattattgtggccacgaaggacaacgttAAAACCGTTGATTCTTTCATgatgaattttgggaaaagcacac
	gctgtcagttcaagaggTTATTCATTGATGAAGGGTTgatgttgcatactggttgtgTTAATTTTCTTGTGGCGATGTCA
	TTGTGCGAAATTGCATAtgtttacggagacacacagcAGATTCCATACATCAATAGAgtttcaggattcccgtaccccgc
	ccattttgccaaattggAAGTTGACGAGGTGGAGACAcgcagaactactctccgttgtccagccgatgtcacacattATC
	TGAACAGGAGATATGAGggctttgtcatgagcacttcTTCGGTTAAAAAGTCTGTTTCGCAGGAGATGGTCGGCGGAGCC
	GCCGTGATCAATCCGATCTCAAAACCCTTGCATGGCAAGATCCTGACTTTTACCCAATCGGATAAAGAAGCTCTGCTTTC
	AAGAGGGTATTCAGATGTTCACACTGTGCATGAAGTGCAAGGCGAGACATACTCTGATGTTTCACTAGTTAGGTTAACCC
	CTACACCAGTCTCCATCATTGCAGGAGACAGCCCACATGTTTTGGTCGCATTGTCAAGGCACACCTGTTCGCTCAAGTAC
	TACACTGTTGTTATGGAtcctttagttagtatcattaGAGATCTAGAGAAACTTAGCtcgtacttgttagatatgtataa
	ggtcgatgcaggaacacAATAGCAATTACAGATTGACtcggtgttcaaaggttccaatctttttgttgcagcgccaaAGA
	CTGGTGATATTTCTGATatgcagttttactatgataaGTGTCTCCCAGGCAACAGCACCATGATGAATAATTTTGATgct
	gttaccatgaggttgacTGACATTTCATTGAATGTCAaagattgcatattggatatgtctaagtctgttgctgcgccTAA
	GGATCAAATCAAACCACtaatacctatggtacgaacggcggcagaaatgccacgccaGACTGGACTATTGGAAAATTtag
	tggcgatgattaaaaggAACTTTAACGCACCCGAGTTGTCTGGCATCATTGATATTGaaaatactgcatctttagttGTA
	GATAAGTTTTTTGATAGttatttgcttaaagaaaaaagaaaaccaaataaaaatgttTCTTTGTTCAGTAGAGAGTCtct
	caatagatggttagaaaagcaggaacaggtaacaataGGCCAGCTCGCAGATTTTGAttttgtagatttgccagcagTTG
	ATCAGTACAGACACATGATTAAAGCACAACCCAAGCAaaaattggacacttcaatccAAACGGAGTACCCGGCTTTGcag
	acgattgtgtaccattcaaaaaagatcaatgcaatatTTGGCCCGTTGTTTAGTGAGcttactaggcaattactggacag
	tgttgattcgagcagatTTTTGTTTTTCACAAGAAAGacaccagcgcagattgaggaTTTCTTCGGAGATCTCGACAGTC
	ATGTGCCGATGGATGTCttggagctggatatatcaaaATACGACAAATCTCAGAATGaattccactgtgcagtagaatac
	gagatctggcgaagattGGGTTTTGAAGACTTCTTGGgagaagtttggaaacaagggcatagaaagaccaccctcaaGGA
	TTATACCGCAGGTATAAaaacttgcatctggtatcaaAGAAAGAGCGGGGACGTCACGACGTTCATTGGAAACACTGtga
	tcattgctgcatgtttgGCCTCGATGCTTCCGATGGAgaaaataatcaaaggagccttttgcggtgacgatagtctgCTG
	TACTTTCCAAAGGGTTGtgagtttccggatgtgcaacactccgcgaatcttatgtggAATTTTGAAGCAAAACTGTTtaa
	aaaacagtatggatactTTTGCGGAAGATATGTAATACATCACGACAGAGGATGCATtgtgtattacgatcccctaaAGT
	TGATCTCGAAACTTGGTgctaaacacatcaaggattgggaacacttggaggagttcaGAAGGTCTCTTTGTGATGTTgct
	gtttcgttgaacaattgtgcgtattacacacagttggACGACGCTGTATGGGAGGTTcataagaccgcccctccaggTTC
	GTTTGTTTATAAAAGTCTGGTGAAGTATTTGTCTGATaaagttctttttagaagtttGTTTATAGATGGCTCTAGTTgtt
	aaaggaaaagtgaatatcaatgagtttatcgacctgaCAAAAATGGAGAAGATCTTAccgtcgatgtttacccctgtaaa
	gagtgttatgtgttccaAAGTTGATAAAATAATGGTTcatgagaatgagtcattgtcAGAGGTGAACCTTCTTAAAGGAG
	TTAAGCTTATTGATAGTggatacgtctgtttagccggTTTGGTCGTCACGGGCGAGTggaacttgcctgacaattgcaga
	ggaggtgtgagcgtgtgTCTGGTGGACAAAAGGATGGaaagagccgacgaggccactctcggatcttactacacagcAGC
	TGCAAAGAAAAGATTTCagttcaaggtcgttcccaatTATGCTATAACCACCCAGGACGCGATGAAAAACGTCTGGCaag
	ttttagttaatattagaAATGTGAAGATGTCAGCGGGtttctgtccgctttctctggagtttgtgtcggtgtgtattGTT
	TATAGAAATAATATAAAattaggtttgagagagaagattacaaacgtgagagacggaGGGCCCATGGAACTTACAGAaga
	agtcgttgatgagttcaTGGAAGATGTCCCTATGTCGATCAGGCTTGCAAAGTTTCGatctcgaaccggaaaaaagaGTG
	ATGTCCGCAAAGGGAAAaatagtagtaatgatcggtcagtgccgaacaagaactataGAAATGTTAAGGATTTTGGAgga
	atgagttttaaaaagaataatttaatcgatgatgattCGGAGGCTACTGTCGCCGAAtcggattcgttttaaatatgTCT
	TACTCAATCACTTCTCCATCGCAATTTGTGTTTTTGTcatctgtatgggctgaccctATAGAATTGTTAAACGTTTGtac
	aaattcgttaggtaaccagtttcaaacacagcaagcaAGAACTACTGTTCAACAGCAgttcagcgaggtgtggaaacctt
	tccctcagagcaccgtcAGATTTCCTGGCGATGTTTAtaaggtgtacaggtacaatgCAGTTTTAGATCCTCTAATTACT
	GCGTTGCTGGGGGCTTTtgatactaggaatagaataaTCGAAGTAGAAAACCAGCAGagtccgacaacagctgaaacgtt
	agatgctacccgcagggTAGACGACGCTACGGTTGCAattcggtctgctataaataatttagttaatgaactagtaaGAG
	GTACTGGACTGTACAATcagaatacttttgaaagtatGTCTGGGTTGGTCTGGACCTCTGCACCTGCATCTTGAGGTagt
	caagatgcataataaatAACGGATTGTGTCCGTAATCacacgtggtgcgtacgataacgcatagtgtttttccctccACT
	TAAATCGAAGGGTTGTGtcttggatcgcgcgggtcaaatgtatatggttcatatacaTCCGCAGGCACGTAATAAAGcga
	ggggttcgaatccccccgttaccccCGGTAGGGGCCCAGGTAC
1-34CE-ToMVnoorf6-30 DNA construct	TTGTAAAACGACGGCCAGTGAGCGCGtaatacgactcactatagtatttttacaacaATTACCAACAACAACAAACAaca
	aacaacattacaattactatttacaattacaatggcaTACACACAGACAGCTACCACatcagctttgctggacactgtcc
	gaggaaacaactccttgGTCAATGATCTAGCAAAGCGtcgtctttacgacacagcggTTGAAGAGTTTAACGCTCGTGAC
	CGCAGGCCCAAGGTGAActtttcaaaagtaataagcgAGGAGCAGACGCTTATTGCTacccgggcgtatccagaattcca
	aattacattttataacaCGCAAAATGCCGTGCATTCGcttgcaggtggattgcgatctttagaactggaatatctgaTGA
	TGCAAATTCCCTACGGAtcattgacttatgacataggCGGGAATTTTGCATCGCATCTGTTCAAGGGACGAGCATATgta
	cactgctgcatgcccaaCCTGGACGTTCGAGACATCAtgcggcacgaaggccagaaagacagtattgaactatacctTTC
	TAGGCTAGAGAGAGGGGggaaaacagtccccaacttccaaaaggaagcatttgacagATACGCAGAAATTCCTGAAGacg
	ctgtctgtcacaatactTTCCAGACATGCGAACATCAGCCGATGCAGCAATCAGGCAgagtgtatgccattgcgctaCAC
	AGCATATATGACATACCagccgatgagttcggggcggcactcttgaggaaaaatgtcCATACGTGCTATGCCGCTTTcca
	cttctctgagaacctgcttcttgaagattcatacgtcAATTTGGACGAAATCAACGCgtgtttttcgcgcgatggagACA
	AGTTGACCTTTTCTTTTGCATCAGAGAGTACTCTTAAttattgtcatagttattctaATATTCTTAAGTATGTGTGCaaa
	acttacttcccggcctctaatagagaggtttacatgaAGGAGTTTTTAGTCACCAGAgttaatacctggttttgtaagtt
	ttctagaatagatacttTTCTTTTGTACAAAGGTGTGgcccataaaagtgtagatagTGAGCAGTTTTATACTGCAATGG
	AAGACGCATGGCATTACaaaaagactcttgcaatgtgCAACAGCGAGAGAATCCTCCttgaggattcatcatcagtcaat
	tactggtttcccaaaatGAGGGATATGGTCATCGTACcattattcgacatttctttggagactagtaagaggacgcgCAA
	GGAAGTCTTAGTGTCCAaggatttcgtgtttacagtgCTTAACCACATTCGAACATACCAGGCGAAAGCTCTTACATacg
	caaatgttttgtcctttGTCGAATCGATTCGATCGAGggtaatcattaacggtgtgacagcgaggtccgaatgggatGTG
	GACAAATCTTTGTTACAatccttgtccatgacgttttacctgcatactaagcttgccGTTCTAAAGGATGACTTACTgat
	tagcaagtttagtctcgGTTCGAAAACGGTGTGCCAGCATGTGTGGGATGAGATTTCgctggcgtttgggaacgcatTTC
	CCTCCGTGAAAGAGAGGctcttgaacaggaaacttatcagagtggcaggcgacgcatTAGAGATCAGGGTGCCTGATcta
	tatgtgaccttccacgacagattagtgactgagtacaAGGCCTCTGTGGACATGCCTgcgcttgacattaggaagaaGAT
	GGAAGAAACGGAAGTGATGTACAATGCACTTTCAGAGttatcggtgttaagggagtcTGACAAATTCGATGTTGATGttt
	tttcccagatgtgccaatctttggaagttgacccaatGACGGCAGCGAAGGTTATAGtcgcggtcatgagcaatgagagc
	ggtctgactctcacattTGAACGACCTACTGAGGCGAatgttgcgctagctttacagGATCAAGAGAAGGCTTCAGAAGG
	TGCTTTGGTAGTTACCTcaagagaagttgaagaaccgTCCATGAAGGGTTCGATGGCcagaggagagttacaattagctg
	gtcttgctggagatcatCCGGAGTCGTCCTATTCTAAgaacgaggagatagagtctttagagcagtttcatatggcaACG
	GCAGATTCGTTAATTCGtaagcagatgagctcgattgTGTACACGGGTCCGATTAAAGTTCAGCAAATGAAAAACTTtat
	cgatagcctggtagcatCACTATCTGCTGCGGTGTCGaatctcgtcaagatcctcaaagatacagctgctattgaccTTG
	AAACCCGTCAAAAGTTTggagtcttggatgttgcatctaggaagtggttaatcaaacCAACGGCCAAGAGTCATGCAtgg
	ggtgttgttgaaacccaCGCGAGGAAGTATCATGTGGCGCTTTTGGAATATGATGAGcagggtgtggtgacatgcgaTGA
	TTGGAGAAGAGTAGCTGtcagctctgagtctgttgtttattccgacatggcgaaactCAGAACTCTGCGCAGACTGCttc
	gaaacggagaaccgcatgtcagtagcgcaaaggttgtTCTTGTGGACGGAGTTCCGGgctgtgggaaaaccaaagaaATT
	CTTTCCAGGGTTAATTTTGATGAAGATCTAATTTTAGtacctgggaagcaagccgcgGAAATGATCAGAAGACGTGCgaa
	ttcctcagggattattgtggccacgaaggacaacgttAAAACCGTTGATTCTTTCATgatgaattttgggaaaagcacac
	gctgtcagttcaagaggTTATTCATTGATGAAGGGTTgatgttgcatactggttgtgTTAATTTTCTTGTGGCGATGTCA
	TTGTGCGAAATTGCATAtgtttacggagacacacagcAGATTCCATACATCAATAGAgtttcaggattcccgtaccccgc
	ccattttgccaaattggAAGTTGACGAGGTGGAGACAcgcagaactactctccgttgtccagccgatgtcacacattATC
	TGAACAGGAGATATGAGggctttgtcatgagcacttcTTCGGTTAAAAAGTCTGTTTCGCAGGAGATGGTCGGCGGAGCC
	GCCGTGATCAATCCGATCTCAAAACCCTTGCATGGCAAGATCCTGACTTTTACCCAATCGGATAAAGAAGCTCTGCTTTC
	AAGAGGGTATTCAGATGTTCACACTGTGCATGAAGTGCAAGGCGAGACATACTCTGATGTTTCACTAGTTAGGTTAACCC
	CTACACCAGTCTCCATCATTGCAGGAGACAGCCCACATGTTTTGGTCGCATTGTCAAGGCACACCTGTTCGCTCAAGTAC
	TACACTGTTGTTATGGAtcctttagttagtatcattaGAGATCTAGAGAAACTTAGCtcgtacttgttagatatgtataa
	ggtcgatgcaggaacacAATAGCAATTACAGATTGACtcggtgttcaaaggttccaatctttttgttgcagcgccaaAGA
	CTGGTGATATTTCTGATatgcagttttactatgataaGTGTCTCCCAGGCAACAGCACCATGATGAATAATTTTGATgct
	gttaccatgaggttgacTGACATTTCATTGAATGTCAaagattgcatattggatatgtctaagtctgttgctgcgccTAA
	GGATCAAATCAAACCACtaatacctatggtacgaacggcggcagaaatgccacgccaGACTGGACTATTGGAAAATTtag
	tggcgatgattaaaaggAACTTTAACGCACCCGAGTTGTCTGGCATCATTGATATTGaaaatactgcatctttagttGTA
	GATAAGTTTTTTGATAGttatttgcttaaagaaaaaagaaaaccaaataaaaatgttTCTTTGTTCAGTAGAGAGTCtct
	caatagatggttagaaaagcaggaacaggtaacaataGGCCAGCTCGCAGATTTTGAttttgtagatttgccagcagTTG
	ATCAGTACAGACACATGATTAAAGCACAACCCAAGCAaaaattggacacttcaatccAAACGGAGTACCCGGCTTTGcag
	acgattgtgtaccattcaaaaaagatcaatgcaatatTTGGCCCGTTGTTTAGTGAGcttactaggcaattactggacag
	tgttgattcgagcagatTTTTGTTTTTCACAAGAAAGacaccagcgcagattgaggaTTTCTTCGGAGATCTCGACAGTC
	ATGTGCCGATGGATGTCttggagctggatatatcaaaATACGACAAATCTCAGAATGaattccactgtgcagtagaatac
	gagatctggcgaagattGGGTTTTGAAGACTTCTTGGgagaagtttggaaacaagggcatagaaagaccaccctcaaGGA
	TTATACCGCAGGTATAAaaacttgcatctggtatcaaAGAAAGAGCGGGGACGTCACGACGTTCATTGGAAACACTGtga
	tcattgctgcatgtttgGCCTCGATGCTTCCGATGGAgaaaataatcaaaggagccttttgcggtgacgatagtctgCTG
	TACTTTCCAAAGGGTTGtgagtttccggatgtgcaacactccgcgaatcttatgtggAATTTTGAAGCAAAACTGTTtaa
	aaaacagtatggatactTTTGCGGAAGATATGTAATACATCACGACAGAGGATGCATtgtgtattacgatcccctaaAGT
	TGATCTCGAAACTTGGTgctaaacacatcaaggattgggaacacttggaggagttcaGAAGGTCTCTTTGTGATGTTgct
	gtttcgttgaacaattgtgcgtattacacacagttggACGACGCTGTATGGGAGGTTcataagaccgcccctccaggTTC
	GTTTGTTTATAAAAGTCTGGTGAAGTATTTGTCTGATaaagttctttttagaagtttGTTTATAGATGGCTCTAGTTgtt
	aaaggaaaagtgaatatcaatgagtttatcgacctgaCAAAAATGGAGAAGATCTTAccgtcgatgtttacccctgtaaa
	gagtgttatgtgttccaAAGTTGATAAAATAATGGTTcatgagaatgagtcattgtcAGAGGTGAACCTTCTTAAAGGAG
	TTAAGCTTATTGATAGTggatacgtctgtttagccggTTTGGTCGTCACGGGCGAGTggaacttgcctgacaattgcaga
	ggaggtgtgagcgtgtgTCTGGTGGACAAAAGGATGGaaagagccgacgaggccactctcggatcttactacacagcAGC
	TGCAAAGAAAAGATTTCagttcaaggtcgttcccaatTATGCTATAACCACCCAGGACGCGATGAAAAACGTCTGGCaag
	ttttagttaatattagaAATGTGAAGATGTCAGCGGGtttctgtccgctttctctggagtttgtgtcggtgtgtattGTT
	TATAGAAATAATATAAAattaggtttgagagagaagattacaaacgtgagagacggaGGGCCCATGGAACTTACAGAaga
	agtcgttgatgagttcaTGGAAGATGTCCCTATGTCGATCAGGCTTGCAAAGTTTCGatctcgaaccggaaaaaagaGTG
	ATGTCCGCAAAGGGAAAaatagtagtaatgatcggtcagtgccgaacaagaactataGAAATGTTAAGGATTTTGGAgga
	atgagttttaaaaagaataatttaatcgacgacgattCGGAGGCTACTGTCGCCGAAtcggattcgttttaaatatgTCT
	TACTCAATCACTTCTCCATCGCAATTTGTGTTTTTGTcatctgtatgggctgaccctATAGAATTGTTAAACGTTTGtac
	aaattcgttaggtaaccagtttcaaacacagcaagcaAGAACTACTGTTCAACAGCAgttcagcgaggtgtggaaacctt
	tccctcagagcaccgtcAGATTTCCTGGCGATGTTTAtaaggtgtacaggtacaatgCAGTTTTAGATCCTCTAATTACT
	GCGTTGCTGGGGGCTTTtgatactaggaatagaataaTCGAAGTAGAAAACCAGCAGagtccgacaacagctgaaacgtt
	agatgctacccgcagggTAGACGACGCTACGGTTGCAattcggtctgctataaataatttagttaatgaactagtaaGAG
	GTACTGGACTGTACAATcagaatacttttgaaagtatGTCTGGGTTGGTCTGGACCTCTGCACCTGCATCTTGAGGTagt
	caagatgcataataaatAACGGATTGTGTCCGTAATCacacgtggtgcgtacgataacgcatagtgtttttccctccACT
	TAAATCGAAGGGTTGTGtcttggatcgcgcgggtcaaatgtatatggttcatatacaTCCGCAGGCACGTAATAAAGcga
	ggggttcgaatccccccgttaccccCGGTAGGGGCCCAGGTAC
1-34CE-BSMV CP-30 DNA construct	TTGTAAAACGACGGCCAGTGAGCGCGtaatacgactcactatagtatttttacaacaATTACCAACAACAACAAACAaca
	aacaacattacaattactatttacaattacaatggcaTACACACAGACAGCTACCACatcagctttgctggacactgtcc
	gaggaaacaactccttgGTCAATGATCTAGCAAAGCGtcgtctttacgacacagcggTTGAAGAGTTTAACGCTCGTGAC
	CGCAGGCCCAAGGTGAActtttcaaaagtaataagcgAGGAGCAGACGCTTATTGCTacccgggcgtatccagaattcca
	aattacattttataacaCGCAAAATGCCGTGCATTCGcttgcaggtggattgcgatctttagaactggaatatctgaTGA
	TGCAAATTCCCTACGGAtcattgacttatgacataggCGGGAATTTTGCATCGCATCTGTTCAAGGGACGAGCATATgta
	cactgctgcatgcccaaCCTGGACGTTCGAGACATCAtgcggcacgaaggccagaaagacagtattgaactatacctTTC
	TAGGCTAGAGAGAGGGGggaaaacagtccccaacttccaaaaggaagcatttgacagATACGCAGAAATTCCTGAAGacg
	ctgtctgtcacaatactTTCCAGACATGCGAACATCAGCCGATGCAGCAATCAGGCAgagtgtatgccattgcgctaCAC
	AGCATATATGACATACCagccgatgagttcggggcggcactcttgaggaaaaatgtcCATACGTGCTATGCCGCTTTcca
	cttctctgagaacctgcttcttgaagattcatacgtcAATTTGGACGAAATCAACGCgtgtttttcgcgcgatggagACA
	AGTTGACCTTTTCTTTTGCATCAGAGAGTACTCTTAAttattgtcatagttattctaATATTCTTAAGTATGTGTGCaaa
	acttacttcccggcctctaatagagaggtttacatgaAGGAGTTTTTAGTCACCAGAgttaatacctggttttgtaagtt
	ttctagaatagatacttTTCTTTTGTACAAAGGTGTGgcccataaaagtgtagatagTGAGCAGTTTTATACTGCAATGG
	AAGACGCATGGCATTACaaaaagactcttgcaatgtgCAACAGCGAGAGAATCCTCCttgaggattcatcatcagtcaat
	tactggtttcccaaaatGAGGGATATGGTCATCGTACcattattcgacatttctttggagactagtaagaggacgcgCAA
	GGAAGTCTTAGTGTCCAaggatttcgtgtttacagtgCTTAACCACATTCGAACATACCAGGCGAAAGCTCTTACATacg
	caaatgttttgtcctttGTCGAATCGATTCGATCGAGggtaatcattaacggtgtgacagcgaggtccgaatgggatGTG
	GACAAATCTTTGTTACAatccttgtccatgacgttttacctgcatactaagcttgccGTTCTAAAGGATGACTTACTgat
	tagcaagtttagtctcgGTTCGAAAACGGTGTGCCAGCATGTGTGGGATGAGATTTCgctggcgtttgggaacgcatTTC
	CCTCCGTGAAAGAGAGGctcttgaacaggaaacttatcagagtggcaggcgacgcatTAGAGATCAGGGTGCCTGATcta
	tatgtgaccttccacgacagattagtgactgagtacaAGGCCTCTGTGGACATGCCTgcgcttgacattaggaagaaGAT
	GGAAGAAACGGAAGTGATGTACAATGCACTTTCAGAGttatcggtgttaagggagtcTGACAAATTCGATGTTGATGttt
	tttcccagatgtgccaatctttggaagttgacccaatGACGGCAGCGAAGGTTATAGtcgcggtcatgagcaatgagagc
	ggtctgactctcacattTGAACGACCTACTGAGGCGAatgttgcgctagctttacagGATCAAGAGAAGGCTTCAGAAGG
	TGCTTTGGTAGTTACCTcaagagaagttgaagaaccgTCCATGAAGGGTTCGATGGCcagaggagagttacaattagctg
	gtcttgctggagatcatCCGGAGTCGTCCTATTCTAAgaacgaggagatagagtctttagagcagtttcatatggcaACG
	GCAGATTCGTTAATTCGtaagcagatgagctcgattgTGTACACGGGTCCGATTAAAGTTCAGCAAATGAAAAACTTtat
	cgatagcctggtagcatCACTATCTGCTGCGGTGTCGaatctcgtcaagatcctcaaagatacagctgctattgaccTTG
	AAACCCGTCAAAAGTTTggagtcttggatgttgcatctaggaagtggttaatcaaacCAACGGCCAAGAGTCATGCAtgg
	ggtgttgttgaaacccaCGCGAGGAAGTATCATGTGGCGCTTTTGGAATATGATGAGcagggtgtggtgacatgcgaTGA
	TTGGAGAAGAGTAGCTGtcagctctgagtctgttgtttattccgacatggcgaaactCAGAACTCTGCGCAGACTGCttc
	gaaacggagaaccgcatgtcagtagcgcaaaggttgtTCTTGTGGACGGAGTTCCGGgctgtgggaaaaccaaagaaATT
	CTTTCCAGGGTTAATTTTGATGAAGATCTAATTTTAGtacctgggaagcaagccgcgGAAATGATCAGAAGACGTGCgaa
	ttcctcagggattattgtggccacgaaggacaacgttAAAACCGTTGATTCTTTCATgatgaattttgggaaaagcacac
	gctgtcagttcaagaggTTATTCATTGATGAAGGGTTgatgttgcatactggttgtgTTAATTTTCTTGTGGCGATGTCA
	TTGTGCGAAATTGCATAtgtttacggagacacacagcAGATTCCATACATCAATAGAgtttcaggattcccgtaccccgc
	ccattttgccaaattggAAGTTGACGAGGTGGAGACAcgcagaactactctccgttgtccagccgatgtcacacattATC
	TGAACAGGAGATATGAGggctttgtcatgagcacttcTTCGGTTAAAAAGTCTGTTTCGCAGGAGATGGTCGGCGGAGCC
	GCCGTGATCAATCCGATCTCAAAACCCTTGCATGGCAAGATCCTGACTTTTACCCAATCGGATAAAGAAGCTCTGCTTTC
	AAGAGGGTATTCAGATGTTCACACTGTGCATGAAGTGCAAGGCGAGACATACTCTGATGTTTCACTAGTTAGGTTAACCC
	CTACACCAGTCTCCATCATTGCAGGAGACAGCCCACATGTTTTGGTCGCATTGTCAAGGCACACCTGTTCGCTCAAGTAC
	TACACTGTTGTTATGGAtcctttagttagtatcattaGAGATCTAGAGAAACTTAGCtcgtacttgttagatatgtataa
	ggtcgatgcaggaacacAATAGCAATTACAGATTGACtcggtgttcaaaggttccaatctttttgttgcagcgccaaAGA
	CTGGTGATATTTCTGATatgcagttttactatgataaGTGTCTCCCAGGCAACAGCACCATGATGAATAATTTTGATgct
	gttaccatgaggttgacTGACATTTCATTGAATGTCAaagattgcatattggatatgtctaagtctgttgctgcgccTAA
	GGATCAAATCAAACCACtaatacctatggtacgaacggcggcagaaatgccacgccaGACTGGACTATTGGAAAATTtag
	tggcgatgattaaaaggAACTTTAACGCACCCGAGTTGTCTGGCATCATTGATATTGaaaatactgcatctttagttGTA
	GATAAGTTTTTTGATAGttatttgcttaaagaaaaaagaaaaccaaataaaaatgttTCTTTGTTCAGTAGAGAGTCtct
	caatagatggttagaaaagcaggaacaggtaacaataGGCCAGCTCGCAGATTTTGAttttgtagatttgccagcagTTG
	ATCAGTACAGACACATGATTAAAGCACAACCCAAGCAaaaattggacacttcaatccAAACGGAGTACCCGGCTTTGcag
	acgattgtgtaccattcaaaaaagatcaatgcaatatTTGGCCCGTTGTTTAGTGAGcttactaggcaattactggacag
	tgttgattcgagcagatTTTTGTTTTTCACAAGAAAGacaccagcgcagattgaggaTTTCTTCGGAGATCTCGACAGTC
	ATGTGCCGATGGATGTCttggagctggatatatcaaaATACGACAAATCTCAGAATGaattccactgtgcagtagaatac
	gagatctggcgaagattGGGTTTTGAAGACTTCTTGGgagaagtttggaaacaagggcatagaaagaccaccctcaaGGA
	TTATACCGCAGGTATAAaaacttgcatctggtatcaaAGAAAGAGCGGGGACGTCACGACGTTCATTGGAAACACTGtga
	tcattgctgcatgtttgGCCTCGATGCTTCCGATGGAgaaaataatcaaaggagccttttgcggtgacgatagtctgCTG
	TACTTTCCAAAGGGTTGtgagtttccggatgtgcaacactccgcgaatcttatgtggAATTTTGAAGCAAAACTGTTtaa
	aaaacagtatggatactTTTGCGGAAGATATGTAATACATCACGACAGAGGATGCATtgtgtattacgatcccctaaAGT
	TGATCTCGAAACTTGGTgctaaacacatcaaggattgggaacacttggaggagttcaGAAGGTCTCTTTGTGATGTTgct
	gtttcgttgaacaattgtgcgtattacacacagttggACGACGCTGTATGGGAGGTTcataagaccgcccctccaggTTC
	GTTTGTTTATAAAAGTCTGGTGAAGTATTTGTCTGATaaagttctttttagaagtttGTTTATAGATGGCTCTAGTTgtt
	aaaggaaaagtgaatatcaatgagtttatcgacctgaCAAAAATGGAGAAGATCTTAccgtcgatgtttacccctgtaaa
	gagtgttatgtgttccaAAGTTGATAAAATAATGGTTcatgagaatgagtcattgtcAGAGGTGAACCTTCTTAAAGGAG
	TTAAGCTTATTGATAGTggatacgtctgtttagccggTTTGGTCGTCACGGGCGAGTggaacttgcctgacaattgcaga
	ggaggtgtgagcgtgtgTCTGGTGGACAAAAGGATGGaaagagccgacgaggccactctcggatcttactacacagcAGC
	TGCAAAGAAAAGATTTCagttcaaggtcgttcccaatTATGCTATAACCACCCAGGACGCGATGAAAAACGTCTGGCaag
	ttttagttaatattagaAATGTGAAGATGTCAGCGGGtttctgtccgctttctctggagtttgtgtcggtgtgtattGTT
	TATAGAAATAATATAAAattaggtttgagagagaagattacaaacgtgagagacggaGGGCCCATGGAACTTACAGAaga
	agtcgttgatgagttcaTGGAAGATGTCCCTATGTCGATCAGGCTTGCAAAGTTTCGatctcgaaccggaaaaaagaGTG
	ATGTCCGCAAAGGGAAAaatagtagtaatgatcggtcagtgccgaacaagaactataGAAATGTTAAGGATTTTGGAgga
	atgagttttaaaaagaataatttaatcgatgatgattCGGAGGCTACTGTCGCCGAATCGGATTCGTTTTAAATatgCCG
	AACGTTTCTTTGACTGCTAAGGGTGGAGGACACTACAacgaggatcaatgggatacaCAAGTTGTGGAAGCCGGAGTatt
	tgacgattggtgggtccacgtagaagcctggaataaaTTTCTAGACAATTTACGTGGtatcaactttagcgttgcttcct
	ctcggtcgcaagtcgctGAATACTTAGCTGCGTTAGAtcgtgatctacctgctgatgtagacagacggtttgcaggtGCT
	AGAGGACAAATTGGTTTacccaattatcttcctgcgccaaaattctttcgtctcgatAAGCGAACTATCGCTGAACTgac
	tagactctctcgtcttaCGGATCAGCCGCACAACAATCGTGATATAGAGCTTAACCGagcgaaaagagccacaactaACC
	CATCTCCCCCGGCGCAGgcaccgtcggagaatcttactcttcgtgatgttcaaccgtTAAAGGATAGTGCGTTGCATtat
	caatacgtgttgattgacctacagagtgcgagactccCAGTGTATACCAGGAAGACTttcgaacgtgaactcgctttGGA
	ATGGATCATTCCAGATGCCGAGGAAGCGTGAGGTAGTCAAGATGCATAATAAATAACGGATTGTGTCCGTAATCacacgt
	ggtgcgtacgataacgcatagtgtttttccctccACTTAAATCGAAGGGTTGTGtcttggatcgcgcgggtcaaatgtat
	atggttcatatacaTCCGCAGGCACGTAATAAAGcgaggggttcgaatccccccgttaccccCGGTAGGGGCCCAGGTAC
